# Supplementary material for: Metabolic characterization of aggressive breast cancer cells exhibiting invasive phenotype: impact of non-cytotoxic doses of 2-DG on diminishing invasiveness
Source: BMC Cancer. 2020 Sep 29;20:929. doi: 10.1186/s12885-020-07414-y (PMC7525976; doi:10.1186/s12885-020-07414-y)
Supplement: Supplementary file 3 — Additional file 3: Supplemental Figure 3. Effects of 3-NP on mitochondrial membrane potential. [file 12885_2020_7414_MOESM3_ESM.zip]

Archive with 3 entries (3 files):
- Supplemental Figure 3AR2.tiff
- Supplemental Figure 3BR2.tiff
- Supplemental Figure 3CR2.tiff
