# Supplementary material for: Metabolic characterization of aggressive breast cancer cells exhibiting invasive phenotype: impact of non-cytotoxic doses of 2-DG on diminishing invasiveness
Source: BMC Cancer. 2020 Sep 29;20:929. doi: 10.1186/s12885-020-07414-y (PMC7525976; doi:10.1186/s12885-020-07414-y)
Supplement: Supplementary file 4 — Additional file 4: Supplemental Figure 4. Levels of amino acids in WCC and INV. [file 12885_2020_7414_MOESM4_ESM.zip]

Archive with 2 entries (2 files):
- Supplemental Figure 4AR2.tiff
- Supplemental Figure 4BR2.tiff
