# Supplementary material for: Metabolic characterization of aggressive breast cancer cells exhibiting invasive phenotype: impact of non-cytotoxic doses of 2-DG on diminishing invasiveness
Source: BMC Cancer. 2020 Sep 29;20:929. doi: 10.1186/s12885-020-07414-y (PMC7525976; doi:10.1186/s12885-020-07414-y)
Supplement: Supplementary file 7 — Additional file 7: Table 1. List of metabolites measured in WCC or INV of SUM149. [file 12885_2020_7414_MOESM7_ESM.xlsx]

## Sheet: Metabolite conc.
Table 1. List of metabolites measured in WCC or INV of SUM149
Metabolite	KEGG ID	HMDB ID	Concentration (pmol/106 cells)
			WCC		INV
			Mean	S.D.	Mean	S.D.
2-Hydroxybutyric acid	C05984	HMDB00008	N.D.	N.A.	N.D.	N.A.
2-Oxoglutaric acid	C00026	HMDB00208	N.D.	N.A.	N.D.	N.A.
2-Oxoisovaleric acid	C00141	HMDB00019	N.D.	N.A.	N.D.	N.A.
2-Phosphoglyceric acid	C00631	HMDB03391	N.D.	N.A.	N.D.	N.A.
3-Hydroxybutyric acid	C01089,C03197	HMDB00011,HMDB00357,HMDB00442	N.D.	N.A.	N.D.	N.A.
3-Phosphoglyceric acid	C00197	HMDB00807	N.D.	N.A.	N.D.	N.A.
6-Phosphogluconic acid	C00345	HMDB01316	N.D.	N.A.	N.D.	N.A.
Acetyl CoA_divalent	C00024	HMDB01206	N.D.	N.A.	N.D.	N.A.
Adenine	C00147	HMDB00034	N.D.	N.A.	N.D.	N.A.
Adenosine	C00212	HMDB00050	N.D.	N.A.	N.D.	N.A.
ADP	C00008	HMDB01341	827.469	161.588	412.391	9.00436
Ala	C00041,C00133,C01401	HMDB00161,HMDB01310	5646.66	124.697	6596.53	348.315
AMP	C00020	HMDB00045	364.741	94.5034	N.D.	N.A.
Anthranilic acid	C00108	HMDB01123	N.D.	N.A.	N.D.	N.A.
Arg	C00062,C00792	HMDB00517,HMDB03416	844.698	197.832	20843.3	608.8
Asn	C00152,C01905,C16438	HMDB00168	995.55	20.9944	2459.51	58.6421
Asp	C00049,C00402,C16433	HMDB00191,HMDB06483	3359.88	343.859	8918.84	316.518
ATP	C00002	HMDB00538	3187.19	273.496	4093.14	337.621
Betaine	C00719	HMDB00043	91.9127	4.47562	N.D.	N.A.
Betaine aldehyde_+H2O	C00576	HMDB01252	N.D.	N.A.	N.D.	N.A.
cAMP	C00575	HMDB00058	N.D.	N.A.	N.D.	N.A.
Carnosine	C00386	HMDB00033	N.D.	N.A.	N.D.	N.A.
CDP	C00112	HMDB01546	47.8369	2.86043	N.D.	N.A.
cGMP	C00942	HMDB01314	N.D.	N.A.	N.D.	N.A.
Choline	C00114	HMDB00097	417.248	86.0762	4876.77	97.2707
cis-Aconitic acid	C00417	HMDB00072	N.D.	N.A.	N.D.	N.A.
Citric acid	C00158	HMDB00094	505.848	116.389	1076.21	43.0483
Citrulline	C00327	HMDB00904	14.8092	2.18172	N.D.	N.A.
CMP	C00055	HMDB00095	N.D.	N.A.	N.D.	N.A.
CoA_divalent	C00010	HMDB01423	N.D.	N.A.	N.D.	N.A.
Creatine	C00300	HMDB00064	4700.06	45.1339	1483.78	69.5464
Creatinine	C00791	HMDB00562	9.91204	2.34301	285.433	31.3416
CTP	C00063	HMDB00082	238.129	26.9508	N.D.	N.A.
Cys	C00097,C00736,C00793	HMDB00574,HMDB03417	N.D.	N.A.	N.D.	N.A.
Cytidine	C00475	HMDB00089	N.D.	N.A.	N.D.	N.A.
Cytosine	C00380	HMDB00630	N.D.	N.A.	N.D.	N.A.
dATP	C00131	HMDB01532	N.D.	N.A.	N.D.	N.A.
dCTP	C00458	HMDB00998	N.D.	N.A.	N.D.	N.A.
Dihydroxyacetone phosphate	C00111	HMDB01473	N.D.	N.A.	N.D.	N.A.
dTDP	C00363	HMDB01274	N.D.	N.A.	N.D.	N.A.
dTMP	C00364	HMDB01227	N.D.	N.A.	N.D.	N.A.
dTTP	C00459	HMDB01342	45.9012	5.12223	N.D.	N.A.
Erythrose 4-phosphate	C00279,C03604	HMDB01321	N.D.	N.A.	N.D.	N.A.
Fructose 1,6-diphosphate	C00354	HMDB01058	N.D.	N.A.	N.D.	N.A.
Fructose 6-phosphate	C05345,C00085	HMDB00124	N.D.	N.A.	N.D.	N.A.
Fumaric acid	C00122	HMDB00134	395.394	112.24	N.D.	N.A.
GABA	C00334	HMDB00112	180.302	8.62943	N.D.	N.A.
GDP	C00035	HMDB01201	154.173	20.2846	N.D.	N.A.
Gln	C00064,C00303,C00819	HMDB00641,HMDB03423	3342.09	648.579	16164.5	321.448
Glu	C00025,C00217,C00302	HMDB00148,HMDB03339	20416.3	1800.96	33851.4	1093.47
Gluconic acid	C00257	HMDB00625	59.4069	4.6145	205.99	22.7644
Glucose 1-phosphate	C00103	HMDB01586	N.D.	N.A.	N.D.	N.A.
Glucose 6-phosphate	C00668,C01172,C00092	HMDB01401	37.1904	7.13461	N.D.	N.A.
Glutathione (GSH)	C00051	HMDB00125	7430	689.474	3118.84	555.25
Glutathione (GSSG)_divalent	C00127	HMDB03337	825.81	47.0339	2760.45	139.261
Gly	C00037	HMDB00123	2251.34	88.6738	4549.97	188.292
Glyceraldehyde 3-phosphate	C00118,C00661	HMDB01112	N.D.	N.A.	N.D.	N.A.
Glycerol 3-phosphate	C00093	HMDB00126	61.7771	6.81809	N.D.	N.A.
Glycolic acid	C00160	HMDB00115	N.D.	N.A.	N.D.	N.A.
Glyoxylic acid	C00048	HMDB00119	N.D.	N.A.	N.D.	N.A.
GMP	C00144	HMDB01397	83.7311	27.8265	N.D.	N.A.
GTP	C00044	HMDB01273	703.838	49.0486	942.864	80.0408
Guanine	C00242	HMDB00132	N.D.	N.A.	N.D.	N.A.
Guanosine	C00387	HMDB00133	N.D.	N.A.	N.D.	N.A.
His	C00135,C00768,C06419	HMDB00177	348.01	17.6322	2019.77	39.9781
Homoserine	C00263	HMDB00719	N.D.	N.A.	N.D.	N.A.
Hydroxyproline	C01157	HMDB00725	65.181	3.34447	204.502	N.A.
Hypoxanthine	C00262	HMDB00157	40.7976	N.A.	607.817	79.0155
Ile	C00407,C06418,C16434	HMDB00172	48.7282	8.41439	758.438	45.6224
IMP	C00130	HMDB00175	81.0598	28.4232	N.D.	N.A.
Inosine	C00294	HMDB00195	N.D.	N.A.	N.D.	N.A.
Isocitric acid	C00311	HMDB00193	N.D.	N.A.	N.D.	N.A.
Lactic acid	C00186,C00256,C01432	HMDB00190,HMDB01311	7684.06	1980.25	52761	5629.07
Leu	C00123,C01570,C16439	HMDB00687	203.976	16.7363	2094.61	45.452
Lys	C00047,C00739,C16440	HMDB00182,HMDB03405	148.403	38.4756	5141.74	160.255
Malic acid	C00149,C00497,C00711	HMDB00156,HMDB00744	1425.7	191.694	2615.47	202.421
Malonyl CoA_divalent	C00083	HMDB01175	N.D.	N.A.	N.D.	N.A.
Met	C00073,C00855,C01733	HMDB00696	53.8317	6.5413	476.818	7.35187
N,N-Dimethylglycine	C01026	HMDB00092	N.D.	N.A.	N.D.	N.A.
NAD+	C00003	HMDB00902	901.616	65.4827	836.697	31.3967
NADP+	C00006	HMDB00217	N.D.	N.A.	N.D.	N.A.
Ornithine	C00077,C00515,C01602	HMDB00214,HMDB03374	111.764	8.88287	1450.44	30.559
Phe	C00079,C02057,C02265	HMDB00159	109.307	7.28	750.294	35.0631
Phosphoenolpyruvic acid	C00074	HMDB00263	N.D.	N.A.	N.D.	N.A.
Pro	C00148,C00763,C16435	HMDB00162,HMDB03411	4381.86	131.252	10636.9	464.933
PRPP	C00119	HMDB00280	N.D.	N.A.	N.D.	N.A.
Putrescine	C00134	HMDB01414	101.634	11.0286	178.282	19.8505
Pyruvic acid	C00022	HMDB00243	N.D.	N.A.	14660	925.19
Ribose 5-phosphate	C00117	HMDB01548	N.D.	N.A.	N.D.	N.A.
Ribulose 5-phosphate	C00199,C01101	HMDB00618	N.D.	N.A.	N.D.	N.A.
S-Adenosylmethionine	C00019	HMDB01185	122.507	9.27381	N.D.	N.A.
Sarcosine	C00213	HMDB00271	N.D.	N.A.	N.D.	N.A.
Sedoheptulose 7-phosphate	C05382	HMDB01068	N.D.	N.A.	N.D.	N.A.
Ser	C00065,C00716,C00740	HMDB00187,HMDB03406	1068.71	98.269	3662.75	83.7662
Spermidine	C00315	HMDB01257	N.D.	N.A.	N.D.	N.A.
Spermine	C00750	HMDB01256	N.D.	N.A.	N.D.	N.A.
Succinic acid	C00042	HMDB00254	239.156	49.7388	1422.39	173.746
Thr	C00188,C00820	HMDB00167	691.892	17.1477	2148.45	135.024
Thymidine	C00214	HMDB00273	N.D.	N.A.	N.D.	N.A.
Thymine	C00178	HMDB00262	N.D.	N.A.	N.D.	N.A.
Trp	C00078,C00525,C00806	HMDB00929	45.0072	5.34022	239.871	34.0289
Tyr	C00082,C01536,C06420	HMDB00158	108.133	6.23369	649.393	30.1225
Tyramine	C00483	HMDB00306	N.D.	N.A.	N.D.	N.A.
UDP	C00015	HMDB00295	148.877	43.5632	N.D.	N.A.
UMP	C00105	HMDB00288	98.5626	17.6714	N.D.	N.A.
Uracil	C00106	HMDB00300	N.D.	N.A.	N.D.	N.A.
Uridine	C00299	HMDB00296	N.D.	N.A.	N.D.	N.A.
UTP	C00075	HMDB00285	634.384	67.8421	857.286	97.6058
Val	C00183,C06417,C16436	HMDB00883	268.474	10.4692	2669.48	65.7439
β-Ala	C00099	HMDB00056	199.66	12.4143	363.439	10.2034
N.D.: Measured but Not Detected.
N.A.: Not Available. Not measured
